# Supplementary material for: The Dengue virus protease NS2B3 cleaves cyclic GMP-AMP synthase to suppress cGAS activation
Source: J Biol Chem. 2023 Feb 7;299(3):102986. doi: 10.1016/j.jbc.2023.102986 (PMC10011430; doi:10.1016/j.jbc.2023.102986)
Supplement: Supporting Table S1 [file mmc2.xlsx]

## Sheet: Sheet1
Annotated Sequence	SequenceStart-End	Missed Cleavages	Theo. MH+ [Da]	Abund Ratio: cleaved/Full	Abund: full	SD: full	Abund: cleaved	SD: cleaved
[-].MQPWHGKAMQRAS.[E]	1 - 13	0		0.00269344	3.78039e+07	8.33795e+06	101823	37501.3
[-].MQPWHGKAMQRASEAGATAPKASARNARGAPM.[D]	1 - 32	1		0	2.09215e+08	1.7047e+07	0	0
[S].EAGATAPKASARNARGAPM.[D]	14 - 32	0		0.00100904	8.32838e+08	1.58588e+08	840370	472559
[M].DPTESPAAP.[E]	33 - 41	1	884.4	0.000431187	3.57016e+08	3.40237e+07	153941	0
[M].DPTESPAAPEAALPKAGKFGPARKSGSRQKKSAP.[D]	33 - 66	2	3432.83	0.000211223	1.9566e+09	4.22431e+08	413281	322855
[M].DPTESPAAPEAALPKAGKFGPARKSGSRQKKSAPDTQ.[E]	33 - 69	3	3776.97	0	4.14805e+07	7.92277e+06	0	0
[T].ESPAAPEAALPKAGKFGPARKSGSRQKKSAP.[D]	36 - 66	1	3119.71	0	7.84888e+07	1.25033e+07	0	0
[P].EAALPKAGKFGPARKSGSRQKKSAP.[D]	42 - 66	0	2567.45	0.00170785	3.68217e+08	5.81415e+07	628860	299086
[P].EAALPKAGKFGPARKSGSRQKKSAPDTQ.[E]	42 - 69	1	2911.59	0	5.44386e+06	970096	0	0
[P].DTQERPPVRATGARAKKAPQRAQ.[D]	67 - 89	1	2532.39	0.00988178	6.23491e+08	1.2713e+08	6.16121e+06	107205
[Q].ERPPVRATGARAKKAPQRAQ.[D]	70 - 89	0	2188.25	0.000552143	2.45907e+09	4.46322e+08	1.35776e+06	157772
[Q].ERPPVRATGARAKKAPQRAQDTQPS.[D]	70 - 94	1	2716.47	0.0866278	5687824	1.86959e+06	492724	78540.1
[Q].DTQPSDATSAPGAEGL.[E]	90 - 105	2	1516.68	0	2.95571e+06	351730	0	0
[Q].DTQPSDATSAPGAEGLEPPAAR.[E]	90 - 111	3	2138	0	2.0364e+06	86954.1	0	0
[S].DATSAPGAEGL.[E]	95 - 105	1	988.458	0.00381585	1.29618e+09	2.16462e+07	4946040	385791
[S].DATSAPGAEGLEPPAAR.[E]	95 - 111	2	1609.78	0.00618365	2.23684e+09	2.03329e+08	1.38319e+07	1.29051e+06
EGLEPPAAR	103 - 111	1	939.489	0.00709699	3.10669e+08	1.97275e+07	2.20482e+06	555614
EPAL	112 - 115	0	429.236	0	611000000	4.8833e+07	0	0
EPALSRA	112 - 118	0	743.406	0.0521389	70800000000	1.24333e+08	3.69143e+09	1.72111e+07
EPALSRAG	112 - 119	0	800.427	0.0376025	6.02667e+08	0	2.26618e+07	0
EPALSRAGS	112 - 120	0	887.459	0.041214	1.78667e+09	2.38333e+07	7.36357e+07	2.88944e+06
EPALSRAGSC*R	112 - 122	0	1203.59	0.118471	31500000	0	3.73184e+06	0
EPALSRAGSCRQRGARCSTKPRPPPGPW	112 - 139	0	3132.58	0	455000000	1.21885e+08	0	0
GSC*RQRGARC*STKPRPPPGPW	119 - 139		2408.2	0	10880000000	2.27848e+09	0	0
QRGARC*STKPRPPPGPW	123 - 139		1948.02	0	310000000	1.69902e+07	0	0
GARC*STKPRPPPGPW	125 - 139		1663.85	8.44581	3260000000	9.20145e+07	2.75333e+10	3.2149e+09
ARC*STKPRPPPGPW 126-139	126 - 139			0.210602	4.87333e+08	3.93475e+07	1.02633e+08	1.98176e+07
RC*STKPRPPPGPW 127-139	127 - 139		1535.79	0.635326	6.13333e+08	4.43195e+07	3.89667e+08	3.64265e+07
C*STKPRPPPGPW 128-139	128 - 139		1379.69	1.45561	398000000	1.13137e+07	5.79333e+08	5.07696e+07
STKPRPPPGPW	129 - 139	0	1219.66	2.8069	4.83333e+09	1.34743e+08	1.35667e+10	1.49741e+09
TKPRPPPGPW	130 - 139		1132.62	1.79129	3.67333e+08	1.99053e+07	658000000	9.27685e+07
DVPSPGLPVSAPILVRR	140 - 156	0	1773.04	0.969004	5.33138e+09	1.36483e+08	5.16613e+09	1.6325e+08
DVPSPGLPVSAPILVRRDAAPGASKLRAVL	140 - 169	1	3022.75	0.191151	4.46695e+06	675403	853863	161978
DAAPGASKLRAVL	157 - 169	0	1268.73	0.931411	3.85607e+09	1.88947e+08	3.59158e+09	3.59877e+08
DAAPGASKLRAVLEKLKLSR	157 - 176	1	2123.27	1.38036	4.57179e+07	8.24752e+06	6.31072e+07	1.40855e+07
[R].DAAPGASKLRAVLEKLKLSRD.[D]	157 - 177	2	2238.29	0.131456	1.57343e+06	329949	206837	62816.4
[L].EKLKLSR.[D]	170 - 176	0	873.552	0.633921	4.84677e+08	7.56096e+06	3.07247e+08	1.10916e+07
[L].EKLKLSRD.[D]	170 - 177	1	988.579	0.609878	1.43055e+08	1.70522e+07	8.72461e+07	2.26404e+07
[L].EKLKLSRDDISTAAGMVKGVV.[D]	170 - 190	2		0.594815	2.92365e+06	572386	1.73903e+06	639154
[R].DDISTAAGMVKGVV.[D]	177 - 190			1.08778	3.30535e+09	6.3219e+07	3.59549e+09	1.42609e+08
[R].DDISTAAGMVKGVVDHLLLRLKC.[D]	177 - 199	2		0.201055	2.18837e+06	1.25586e+06	439984	336469
[D].DISTAAGMVKGVV.[D]	178 - 190	0		1.14207	1.26227e+08	7.01252e+06	1.4416e+08	2.33836e+06
[V].DHLLLRLKC.[D]	191 - 199	0		1.18872	2.40472e+09	4.29989e+08	2.85854e+09	2.4579e+08
[C].DSAFRGVGLLNTGSYY.[E]	200 - 215	0	1719.83	0.84191	1.04169e+09	7.92727e+07	8.7701e+08	1.58739e+07
[C].DSAFRGVGLLNTGSYYEHVKISAPNEF.[D]	200 - 226	2	2971.46	0.440543	3.68451e+07	3.03235e+06	1.62319e+07	3.69112e+06
[Y].EHVKISAPN.[E]	216 - 224	0	994.532	1.10694	2.05515e+07	2.85255e+06	2.27492e+07	1.4878e+06
[Y].EHVKISAPNEF.[D]	216 - 226	1	1270.64	0.926499	2.06426e+09	1.41815e+08	1.91254e+09	2.21663e+08
[F].DVMFKL.[E]	227 - 232	0	768.396	1.52185	3.80887e+08	1.21884e+07	5.79653e+08	1.46072e+07
[F].DVMFKLEVPRIQL.[E]	227 - 239	1		0.65531	3.47013e+06	248619	2.27401e+06	276220
[F].DVMFKLEVPRIQLE.[E]	227 - 240	2		0.373216	2.10011e+06	191719	783794	95335.9
[L].EVPRIQL.[E]	233 - 239	0	854.509	1.08741	1.48043e+09	1.45971e+08	1.60984e+09	7.09939e+07
[L].EVPRIQLE.[E]	233 - 240	1	983.552	1.1189	1.37204e+08	5.37838e+06	153517184	1.36016e+07
[L].EEYSNTRAYYFVKFKRNPK.[E]	240 - 258	1	2440.24	0.0987989	2.77349e+06	538057	274018	171864
[K].ENPLSQFL.[E]	259 - 266	0	947.483	1.07921	7502294	67520.6	8096568	220227
[L].EGEILSASKMLSKFRKIIK.[E]	267 - 285	1		0.204203	4.81103e+07	2.56668e+07	9.82425e+06	2.72162e+06
[L].EGEILSASKMLSKFRKIIKE.[E]	267 - 286	2		0.664325	802156	570271	532892	199530
[L].EGEILSASKMLSKFRKIIKEEIN.[D]	267 - 289	3			5.29643e+07	2.33322e+07	5.98112e+06	5.48767e+06
[G].EILSASKMLSKFRKIIK.[E]	269 - 285	0		0.342153	296585	142392	101477	5053.57
[G].EILSASKMLSKFRKIIKEEIN.[D]	269 - 289	2	2493.41	0.0673334	796141	424741	53606.9	0
[T].DVIMKRKRGGSPAVTLLIS.[E]	295 - 313	0		0.510628	8.93072e+06	1.37996e+06	4.56028e+06	643283
[V].DITLALESKSSWPASTQ.[E]	319 - 335	1	1833.92	1.34943	5.52696e+06	622889	7.45825e+06	384100
[L].ESKSSWPASTQ.[E]	325 - 335	0	1207.56	0.947812	77543720	3.69884e+06	73496848	1.39718e+07
[K].EGNGFQEETWRLSFSHIEK.[E]	366 - 384	3	2294.08	0.698929	1.36797e+07	4.69351e+06	9.56114e+06	1.80323e+06
[Q].EETWRLSFSHI.[E]	372 - 382	1	1404.69	0.898254	506388	20913.8	454865	49671.3
[Q].EETWRLSFSHIEK.[E]	372 - 384	2	1661.83	0.708999	1.926e+08	1.1556e+07	1.36553e+08	1.45839e+07
[Q].EETWRLSFSHIEKEILNNHGKSKTCC.[E]	372 - 397	3	3203.54	0	57011.3	0	0	0
[E].ETWRLSFSHIEK.[E]	373 - 384	1	1532.79	0.320533	1.2579e+08	1.28306e+07	4.03198e+07	5.03191e+06
[K].EILNNHGKSKTCC.[E]	385 - 397	0	1560.73	0.544045	1.86912e+08	1.271e+06	1.01689e+08	1.30466e+07
[K].EILNNHGKSKTCCENK.[E]	385 - 400	1	1931.91	0.41469	3.64693e+08	5.72933e+07	1.51235e+08	2.05679e+06
[K].EILNNHGKSKTCCENKE.[E]	385 - 401	2	2060.95	0.750756	18869094	3.33417e+06	1.41661e+07	4.62664e+06
[K].EEKCCRK.[D]	401 - 407	1	1009.46	0.480935	1545137	169656	743110	130862
[K].EEKCCRKDCLKLMKYLL.[E]	401 - 417	2	2189.09	0.0546342	1.52317e+06	49350.6	83217	51078.6
[K].DCLKLMKYLL.[E]	408 - 417	0		0.744976	1.20788e+09	1.17153e+08	8.99841e+08	1.45045e+08
[K].DCLKLMKYLLEQLK.[E]	408 - 421	1	1794.99	0.69142	20811.8	0	14389.7	2570
[L].EQLKERFK.[D]	418 - 425	1	1077.61	1.57493	1.04351e+08	1.27934e+07	1.64345e+08	1.69111e+07
[K].DKKHLDKFSSYHVKTAFFHVCTQNPQ.[D]	426 - 451	1	3162.56	0.2715	1.17011e+07	6.06e+06	3.17685e+06	215708
[L].DKFSSYHVKTAFFHVCTQNPQ.[D]	431 - 451	0		1.29973	5.38628e+08	1.74982e+08	7.00072e+08	7.73856e+07
[L].DKFSSYHVKTAFFHVCTQNPQDSQW.[D]	431 - 455	1	3057.39	0.185013	1.08831e+07	2.91666e+06	2.01351e+06	596201
[L].DKFSSYHVKTAFFHVCTQNPQDSQWDRK.[D]	431 - 458	2	3456.62	0	207484	47223.4	0	0
[K].DLGLCF.[D]	459 - 464	0		1.01527	991662422	2.55964e+07	1.0068e+09	9.4436e+06
[F].DNCVTYFLQCLRT.[E]	465 - 477	0	1689.77	0.767721	3.61747e+07	1.40358e+06	2.77721e+07	663752
[F].DNCVTYFLQCLRTEKL.[E]	465 - 480	1		0.494348	4.6502e+08	5.35355e+07	2.29882e+08	2.4341e+07
[T].EKLENYFIP.[E]	478 - 486	1	1152.59	1.1181	336591	43285.6	376342	81628.7
[T].EKLENYFIPEFNLFSSNLI.[D]	478 - 496	2	2317.18	3.55453	85165.1	64010.1	302722	74863.2
[L].ENYFIPEFNLFSSNLI.[D]	481 - 496	1	1946.95	1.45442	1.07152e+08	3.48779e+07	1.55844e+08	3.09818e+07
[P].EFNLFSSNLI.[D]	487 - 496	0	1183.6	0.989425	28694010	8.0085e+06	28390576	1.52173e+06
[I].DKRSKEFLTKQI.[E]	497 - 508	1	1492.85	0.447748	1.14477e+07	915818	5.1257e+06	1.47876e+06
[I].DKRSKEFLTKQIEY.[E]	497 - 510	2	1784.95	0.71706	1.42435e+09	7.33541e+07	1.02135e+09	7.69074e+07
[I].DKRSKEFLTKQIEYERNN.[E]	497 - 514	3	2298.18	1.08156	6.29051e+07	5.22741e+06	6.80355e+07	1.97303e+07
[I].DKRSKEFLTKQIEYERNNEFPVF.[D]	497 - 519	4	2917.48	0.201529	4.89678e+08	5.47949e+07	9.86843e+07	7.52073e+07
[K].EFLTKQIEY.[E]	502 - 510	1	1170.6	0.8115	2.33492e+08	8.38238e+06	1.89479e+08	1.855e+07
[K].EFLTKQIEYERNN.[E]	502 - 514	2	1683.83	0.561235	1.13946e+07	1.2329e+06	6.39506e+06	622879
[K].EFLTKQIEYERNNEFPVF.[D]	502 - 519	3	2303.13	0.618859	9.89857e+07	1.7669e+07	6.12582e+07	1.00341e+07
[I].EYERNNEFPVF.[D]	509 - 519	2	1443.65	0.857643	1.82896e+06	263187	1.56859e+06	73880.8
[Y].ERNNEFPVF.[D]	511 - 519	1	1151.55	0.936349	2.02779e+09	2.41308e+07	1.89872e+09	6.89237e+07
[Y].ERNNEFPVFDEF.[-]	511 - 522	3	1542.69	0.352455	928809	97432.1	327364	97554.3
